# Supplementary material for: Flower color polymorphism of a wild Iris on the Qinghai-Tibet plateau
Source: BMC Plant Biol. 2023 Dec 9;23:633. doi: 10.1186/s12870-023-04642-9 (PMC10709947; doi:10.1186/s12870-023-04642-9)
Supplement: Supplementary file 1 — Supplementary Material 1 [file 12870_2023_4642_MOESM1_ESM.xlsx]

## Sheet: Table S1
Table S1. Sampling information analyzed in this study.
Species	Data type	Number of collected individuals	Voucher number	Flower color	Locality	Longitude	Latitude	Elevation (m)	Accession
I. potaninii	Newly generated by ourselves	18	Purple: IP-JL-001 Yellow: IP-JL-002	Pureple: 9 Yellow: 9	Chali, Nakchu, Xizang, China	31.057°N	92.839°E	4870	Pureple: P1_1: CRX478213, CRR538611 P1_2: CRX478214, CRR538612 P1_3: CRX478215, CRR538613 P1_4: CRX478216, CRR538614 P1_5: CRX478217, CRR538615 P1_6: CRX478218, CRR538616 P1_7: CRX478219, CRR538617 P1_8: CRX478220, CRR538618 P1_9: CRX478221, CRR538619 Yellow: Y1_1: CRX478226, CRR538624 Y1_2: CRX478227, CRR538625 Y1_3: CRX478228, CRR538626 Y1_4: CRX478229, CRR538627 Y1_5: CRX478230, CRR538628 Y1_6…
I. potaninii	Newly generated by ourselves	8	Purple: IP-DR-003 Yellow: IP-DR-004	Pureple: 4 Yellow: 4	Dirl, Nakchu, Xizang, China	31.381°N	93.815°E	4842	Pureple: P2_1: CRX478222, CRR538620 P2_2: CRX478223, CRR538621 P2_3: CRX478224, CRR538622 P2_4: CRX478225, CRR538623 Yellow: Y2_1: CRX478235, CRR538633 Y2_2: CRX478236, CRR538634 Y2_3: CRX478237, CRR538635 Y2_4: CRX478238, CRR538636
I. loczyi	Newly generated by ourselves	2	IL-YPC-001	Purple color	Yangpachen, Dangxiong, Xizang, China	30.094°N	90.513°E	4177.2	I1_1: CRX478239, CRR538637 I1_2: CRX478240, CRR538638
I. loczyi	Newly generated by ourselves	2	IL-XNC-002	Purple color	Xiaonanchuan, Xizhou, Qinghai, China	35.787°N	94.349°E	3762.8	I8_1: CRX478241, CRR538639 I8_2: CRR538640, CRX478242
I. atropurpurea	Published	4		Purple color	/	/	/	/	SRR8110076 SRR8110077 SRR8110078 SRR8110079

## Sheet: Table S2
Table S2. Information of positively selective genes associated with stress in yellow-flowered I. potaninii.
Gene	The branch model	The branch model	The branch model	The branch model	The branch-site model	The branch-site model	The branch-site model
	M0	Two-ratios model (ωpurple)	Two-ratios model (ωyellow)	Two-ratios model vs. Model M0 (p value)	Model A1_null (lnL)	Model A_alternative (lnL)	Model A vs. Model A1 (p value)
IY|DN44065_c1_g1_i1	0.449	0.058	0.657	0.000333	-1113.93	-1093.78	0
IY|DN2922_c0_g1_i11	0.23	0.11	0.581	5e-06	-1827.77	-1783.61	0
IY|DN51770_c1_g1_i1	0.165	0.116	0.65	0.010417	-1772.49	-1760.6	1e-06
IY|DN3543_c0_g1_i20	0.096	0.048	0.744	0	-3712.62	-3688.31	0
IY|DN2205_c0_g1_i7	0.426	0.4	3.013	0.049739	-2736.14	-2731.59	0.002573
IY|DN2561_c0_g1_i2	0.154	0.115	0.216	0.04382	-2161.44	-2156.12	0.0011

## Sheet: Table S3
Table S3. Primers of qRT-PCR used in this study.
Gene	Forward Primer	Reverse Primer
F3H	GTTCACGGAGATGTACCGGAG	GGTACAGCTTCCACCACGTTA
Actin	GACCCATGTGTAAGGGGTGG	CGCAAATTGTTTGGTCAGAGC
